# Supplementary material for: Interfacial Enhancement and Composite Manufacturing of Continuous Carbon-Fiber-Reinforced PA6T Composites via PrePA6T Ultrafine Powder
Source: Materials (Basel). 2024 Mar 28;17(7):1557. doi: 10.3390/ma17071557 (PMC11012839; doi:10.3390/ma17071557)
Supplement: Supplementary file 1 [file materials-17-01557-s001.zip]

Archive with 1 entries (1 files):
- materials-2908519-supplementary.pdf
